# Supplementary material for: Benefits of NGS in Advanced Lung Adenocarcinoma Vary by Populations and Timing of Examination
Source: Int J Mol Sci. 2024 Jun 25;25(13):6949. doi: 10.3390/ijms25136949 (PMC11241057; doi:10.3390/ijms25136949)
Supplement: Supplementary file 1 [file ijms-25-06949-s001.zip]

Archive with 1 entries (1 files):
- ijms-3050485 Supplementary.pdf
